# Supplementary material for: LimoRhyde2: genomic analysis of biological rhythms based on effect sizes
Source: bioRxiv. 2023 Feb 3:2023.02.02.526897. Preprint. [Version 1] doi: 10.1101/2023.02.02.526897 (PMC9915588; doi:10.1101/2023.02.02.526897)
Supplement: Supplement 1 [file media-1.csv]

Study	PMID	Platform	Tissue	Interval (h)	Biological samples	Light-dark regimen
GSE59396	25208554	microarray	lung	4	36	LD 12:12
GSE67305	26486724	RNA-seq	liver	2	24	LD 12:12
GSE72095	26523393	RNA-seq	SCN	4	18	LD 12:12
